# Supplementary material for: Phenotype screens of murine pancreatic cancer identify a Tgf-α-Ccl2-paxillin axis driving human-like neural invasion
Source: J Clin Invest. 2023 Aug 22;133(21):e166333. doi: 10.1172/JCI166333 (PMC10617783; doi:10.1172/JCI166333)
Supplement: Supporting data values [file jci-133-166333-s008.xlsx]

## Sheet: Tabelle1
Fig 1C
KC	KPC	KPAC	TPC	TPAC
0	0	0.0188679	0	0.5
0	0	0.0930233	1.6	0.62
0	0	0	0	0.07
0	0	0.0869565	0	0.129032
0	0	0.0666667	0	0.6875
0	0	0	0	0.0814286
0	0		0	0.333333
0	0		0.166667	0.710526
			0.151515	1.8
			0	0.0869565
			0	0.05
			0	0.333333
			0	0.551724
			0	0.09
			0	0
			0	0
			0.717949	0.432558
			0	0.0909091
			0	0
				0
Fig 1E
KC	KPC	TPC	TPAC
0.25	0.06	0.42	0.34
0.08	0.21	0.46	0.24
0.46	-0.6	0.24	0.08
0.48	-0.22	0.53	0.01
0.45	-0.16	0.25	0.06
0.12	-0.35	0.18	0.42
0.17	-0.19	-0.15	0.46
0.19	-0.51	0.03	0.53
0.18	-0.35	0.34	0.6
0.42	-0.11	0.03	0.66
0.09	-0.2	0.18	0
0.32	-0.51	0.42	0.25
0.1	-0.58	-0.06	0.19
0.02	-0.26	-0.08	0.69
0.13	-0.42	-0.02	0.31
0.06	0.24	0.06	0.34
0.06	0.38	0.38	-0.01
0.32	0.34	-0.07	0.47
0.35	0.28	0.07	0.34
0.01	-0.32	0.07	0.52
-0.05	-0.26	-0.01	0.53
0.18	-0.05	0.22	0.42
0.22	-0.32	0.38	-0.02
0.29	0.2	0.21	0.02
0.13	-0.52	0.09	0.28
0.06	-0.01	0.06	0.53
0.2	0.16	-0.19	0.54
0.38	-0.33	-0.06	0.59
0.09	-0.27	-0.34	0.26
0.12	-0.02	-0.16	-0.11
0.07	-0.4	0.4	0.28
-0.44	-0.37	0.02	0.46
-0.55	0.31	0.29	0.35
0.32	-0.69	0.34	0.1
0.12	-0.03	-0.12	0.41
-0.05	-0.24	0.19	0.19
-0.31	-0.63	-0.1	0.37
-0.63	-0.75	-0.33	0.29
-0.39	-0.7	0.3	0.08
-0.35	-0.23	-0.07	0.69
-0.36	-0.81	0.52	0.57
0.47		0.1	0.39
0.38		-0.29	0.11
-0.03		-0.09	0.21
0.02		-0.32	0.34
Fig 1J
KC	KPC	TPC	TPAC
0.44	-0.07	-0.06	0.23
0.79	-0.17	-0.46	0.64
0.8	-0.44	0.07	0.42
0.15	-0.37	-0.15	0.39
-0.11	-0.04	0.52	0.63
0.24	-0.38	0.79	0.06
0.18	-0.37	0.66	0.21
0.58	-0.14	0.14	0.2
0.73	-0.43	-0.63	0.79
-0.63	-0.49	-0.07	0.92
-0.73	-0.51	-0.04	0.11
-0.27	0.03	-0.59	-0.07
0.11	-0.47	-0.31	0.62
-0.72	-0.19	-0.16	-0.5
-0.81	-0.16	-0.35	0.57
-0.75	-0.25	0.55	-0.01
-0.61	-0.62	0.16	0.11
-0.57	-0.34	0.37	0.69
-0.49		0.02	0.73
-0.82		0.56	-0.04
-0.3		0.59	0.17
-0.01		0.42	0.29
		-0.06
		0.44
		-0.5
		-0.48
		0.58
		0.85
		0.11
		0.29
Fig 1H
Gfra2	Il10	Cntfr	Crhbp	Cbln1	Gfra1	Tacr1	Ucn	Cd40	B2m	Npy4r	Cx3cr1	Gdnf	Cntf	Nrg4	Nmbr	Fgf9	Ngfr	Il10ra	Nrg1	Gmfg	Grpr	Fas	Nr1i2	Npy	Fos
-38.5859	-29.2426	-20.393	-18.8959	-16.2234	-6.0629	-5.3147	-3.3404	-3.2266	-2.4284	-2.395	2.4453	2.5315	2.8879	2.969	3.5554	3.7581	4.0278	4.1125	4.5631	4.8568	8.515	10.9283	11.9588	31.3414	33.1285
Fig 2E
DMSO	1ng	10ng	25ng	50ng	100ng				DMSO	1ng	10ng	25ng	50ng	100ng
1.00604	1.45452	1.29769	1.20017	2.07154	0.983943				1.0691	0.900004	2.14771	2.2075	1.46324	2.24862
0.912388	1.48033	1.04129	1.17527	2.48047	1.04585				0.996054	0.944223	1.76646	2.00466	1.86585	2.24852
1.08945	1.45785	1.20157	1.23131	2.2725	1.06228				0.93907	0.952788	1.99894	2.20505	1.72067	2.35053
Fig 2G
KPC	TPAC
0.747564	1.47369
1.14851	1.20173
1.10393	1.62508
	1.40885
	1.29283
	1.84212
Fig 2I
NI	no-NI
0	0
0.1135	0
0	0
0	0
22.3116	0
29.6382	0
6.2612	0
78.9251	0
9.741	0
77.0554	0
68.203	0
3.0896	0
12.4086	0
28.2162	0.1909
44.1331	2.0459
3.5318	1.2821
0.0784	1.6949
28.9525
2.127
0.813
Fig 3C
MF	BF		MF	BF
10	3		2	1.19
7	6		6.828	11.657
8	3		1	6
			4.414
			19.314	4.414
			11.657	7
			6.414	3.414
			8.243
			3.414	7.414
			8.828	3
				7.828
			5.828	7.414
			13	9.828
			17.314	2.414
			9.485
			5.243
			4
			1
			6.828
			5.828
			5.243
			5.828
			2.828
			3.414
			3
Fig 3E
MF	BF
127	69
155	66
109	103
126	105
122	70
289	69
272	66
94	103
120	105
	70
Fig 3G
0min	5min	15min	25min		0min	5min	15min	25min
1	2.2885	2.5142	2.21775		1	1.84122	2.56974	1.44856
1	1.5489	1.61112	1.40913		1	1.37458	1.87736	1.29971
1	1.9187	2.06266	1.81344		1	1.24153	1.54747	1.51843
Fig 3I
0min	5min	15min	25min		0min	5min	15min	25min
1	0.594724	0.221798	0.191602		1	0.808334	0.279824	0.0669038
1	0.63477	0.378786	0.323695		1	1.28182	0.436727	0.214677
1	0.282278	0.0299736	0.0813547		1	0.84534	0.49206	0.195401
Fig 3K
Distance							FMI							Velocity
Vehicle		+C021		+rCCL2			Vehicle		+C021			+rCCL2		Vehicle		+C021		+ rCCL2
37.9075		30.442		47.0615			0.216672		0.1652			0.291286		0.0588889		0.055265		0.092144
43.6928		27.9624		48.0931			0.264476		0.203336			0.36212		0.06953		0.049535		0.088745
38.7467		34.6884		44.9748			0.244905		0.143			0.343615		0.0714286		0.0471429		0.104123
44.3513							0.252112							0.081202
39.3524							0.281231							0.076234
41.1413							0.220105							0.067554
Fig 4B
no NI	NI
4.273	15.5708
4.5508	9.503
1.1174
	17.4362
5.4774
	17.614
2.5379
	12.9061
Fig 4 D
p-Pax				Paxillin
high pPax	low pPax			high pPax	low pPax
49	3.85			5.3462	45.89
42.328	3.7723			73.0544	46.6746
42	3.59			16.9939	17.4845
40.56	3.31			65.0867	79.5415
33.45	3.213			51.7528	20.6224
30.751	3.1065			88.3158	14.7978
29.141	3.0847			34.3505	71.2407
28.83	2.56			47.1394	3.3529
28.15	2.5362			75.3824	49.5281
24.399	2.496			84.7743	6.8846
23.6715	2.18			8.93708	32.7409
19.4351	1.9291			30.0811	29.8949
49	1.7601			4.35938	45.1455
42.328	1.67			25.384	46.4794
42	1.55			75.4	25.3699
40.56	1.326			54.7421	76.7877
33.45	1.31			24.9486	63.9749
30.751	1.26			75.6074	18.3963
29.141	1.18			46.2152	10.1453
28.83	1.1626			35.0516	41.1303
28.15	1.09			28.2733	11.4794
24.399	0.9			83.7099	17.566
23.6715	0.9			35.8191
19.4351	0.89			34.249
19.2776	0.859			16.219
18.9701	0.699
18.645	0.628
16.72
16.3108	0.55
15.3547	0.51
	0.464
13.18	0.452
12.96	0.443
12.8325	0.4019
12.682	0.328
12.2955	0.231
12.25	0.222
11.427	0.193
11.1155	0.11
10.436	0.089
8.77	0.041
8.4983	0.031
8.4525	0.03
8.4065	0.017
8.0815
7.8885
6.631
6.5917
6.272
6.0563
5.8696
5.5152
4.859
4.71
4.7017
4.4163
Fig 4 F
high pax	53.16				72.72	46		75.94	36.64		61.66			66.31	49.13	58.8							84.93	50.31		49.3		37.71	54.16	77.29		58.25				42.72	54.23		41.46	53.76		53.76
low pax	44.133		54.5	48.06	54.48		52.09			55	38.45			53.65		49.25			35.44	42.3		40.16															39		0					59.5			46.63
Fig 4E
months	High p-Paxillin	Low p-Paxillin
23.1	1
21.3	1
14	1
38	1
57.4	1
4	1
19.2	1
3	1
19	1
41.3	1
44.5	1
35	1
9.4	1
23.3	1
5	1
13.5	1
6.7	1
10.9	1
8	1
46	1
16.1	1
12.9	1
25.7	1
2.9	1
51.6	1
31	1
17.2	1
10.8	1
12.1		1
76		1
82		1
40.6		1
21.8		1
20.5		1
86		1
78.7		1
13.4		1
25		1
2.8		1
5.5		1
18.3		1
33		1
84		1
25.3		1
12		1
59.3		1
33.2		1
22.8		1
26		1
15.8		1
84		1
8.7		1
7.2		1
12.6		1
9.6		1
26		1
23		1
16		1
5.5		1
Fig 4G
low p-pax	high p-pax
2.43902	0
4.34783
0	0
19.0476
0
18.75
	44.4444
0
3.7037	33.3333
	0
7.14286
	3.44828
0	2.38095
18.1818	0
5.26316
	10.5263
	28.5714
0
0	14.7059
	8.69565
	0
	5.26316
	9.09091
10.3448	13.3333
	10.2564
	8.69565
0	0
	0
	16.6667
6.66667	0
10
0
Fig 5D					Fig 5E					Fig 5F				Fig 5G
control	rCCL2	C021			control	rCCL2	C021			control	rCCL2	C021		Ctrl	Ccr4 inhibition
0.7889	2.064	0.1852			0.35	0.875	0.35			2.2	5.7	1.8		1	1
0.55		0.22335			0.482759	0.648649	0.243243			2	4	0.5		1	0
0.4481	0.6438	0.1291			0.448276	0.606061	0.136364			1.2	3.8	1		1	0
0.8024	2.0568	0.0697			0.428571	0.634146	0.277778			1.6	1.6	0.8		1	0
	1.7985	0.0777				0.469388	0.142141				1	0.5		0	0
	2.2379													0	0
														0	0
														0	0
														1	1
														1	0
														1	0
														1	0
														0	0
														0	0
														0	1
														0	0
														0	0
														1	0
														0	0
														0	0
														2	0
														0	0
														0	0
														0	0
														0	0
														1	0
														1	0
														0	1
														0	0
														0	0
														0	0
														0	1
														1	0
														0	0
														0	0
														1	0
														1	0
														0	0
														2	0
														0	1
														0	0
														0	0
														0	0
														0
														0
														2
														0
														2
														0
														0
														0
														1
														0
														1
														0
														1
														1
														1
														0
														0
														0
														0
														0
Fig 6E
DMSO	6B345TTQ		DMSO	6B345TTQ
0.6362	0.448		22.4114	21.4356
0.3884	0.1179		20.2125	21.7299
1.1361	0.49		20.6094	28.3055
	0.3052			25.5098
0.9607			36.5824
	0.1691			18.8428
0.3702			19.4888
Fig 6F
DMSO	6B345TTQ
3.4324	1.1542
2.8055	0.1181
5.2976	0.9554
9.99005	0.3475
3.098	1.0294
Fig 6I				Fig 6J
6B345TTQ	Control			6B345TTQ	DMSO
1.08016	2.02098			3.7402	14.9743
0.675196	1.62082
1.23002	1.24936			3.1949	12.3376
0.669895	2.96808
0.962977	3.13354			5.7562	7.718
				4.7214	9.3399
				9.4282	9.786
Fig 6B
Vehicle	Ve to empty	+6B345TTQ	Inhi to empty		Vehicle	Ve to empty	+6B345TTQ	Inhi to empty		Vehicle	Ve to empty	+6B345TTQ	Inhi to empty
40.3801	24.7977				0.205	0.075	0.13875	0.065		0.0810099	0.0405405	0.0511586	0.023167
45.6232	13.8867	30.6021	3.83375		0.231618	0.042	0.145556	0.0321		0.0915286	0.0227027	0.0536679	0.0114409
40.2387	32.4024	32.8495	5.67586		0.204282	0.098	0.156245	0.047524		0.0807261	0.052973	0.0576091	0.0169383
Fig S1F						Fig S1 G
KC	KPC	KPAC	TPC	TPAC		KC	KPC	TPC	TPAC		KC	KPC	TPC	TPAC
0	0.107868	0.847333	0.125587	0.0205613		0.28	0.37	0.41	0.29		181.62	50.31	30.75	36.94
0.211231	0.291934	1.37214	2.01314	2.10863		0.62	0.7	0.23	0.44		107.09	62.66	28.91	66.16
0.0102101	1.60006	2.22202	0.933257	0.231605		0.36	0.34	0.14	0.25		191.94	39.37	130.75	125.3
0	2.7438	0.393871	0.040389	0.51		1.06	0.2	0.43	0.4		161.49	41.37	25.69	148.43
0.0593455	0.285599	0.26203	0.319169	1.04157		0.63	0.3	0.23	0.7		49.97	64.96	119.34	204.27
0.896556	0.062125		0.438617	0.968424		0.5	0.51	0.63	0.9		40.38	98.17	114.95	14.09
0.437062	0.770342		0.0161351	0.402413		0.54	0.41	0.33	0.17		275.55	106.74	64.32	42.88
			1.51496	7.71773		0.87	0.68	0.25	0.41		61.4	41	59.08	10.2
			2.07592	0.628636		0.19	0.17	0.21	0.08		61.31	32.84	230.85	185.4
			1.45082	1.17996		0.26	0.19	1	0.65		99.17	107.61	38.19	136.12
			0.0181149	0		0.36	0.45	0.4	0.41		52.34	71.19	157.64	48.7
			0.94492	0.471866		0.2	0.79	0.58	0.25		40.59	172.05	180.62	33.02
			0.645409	1.26441		0.29	0.33	0.61	0.33		177.22	22.66	42.05	66.36
			1.62142	0.574674		0.51	0.76	0.28	0.73		163.85	65.78	70.73	166.44
			0.124824	0.128247		0.5	0.35	0.21	1.05		47.19	41.57	104.56	184.48
			0.412461	0.0313636		0.33	0.39	0.33	0.2		165.05	116.07	44.71	8.16
			1.11467	0.944297		0.55	0.21	0.56	0.66		151.73	40.72	224.54	175.37
			1.11748	0.355811		0.59	1.36	0.92	0.69		50.41	32.89	18.8	196.87
			0.0902345	0.343459		0.23		0.34	0.38		63.67		51.41	39.77
				0.284955		0.22		0.24	1.4		61.3		94.73	150.49
						0.2		0.29	0.35		84.1		94.02	68.71
						0.29		0.32	1.04		13.61		64.68	237.38
								0.49					139.84
								0.54					89.88
								0.36					133.17
								0.48					128.53
								0.48					167.3
								0.54					78.36
								0.32					68.77
								0.26					93.51
Fig S4F
RT-PCR			ELISA				RT-PCR
CP	PDAC
0.120742	0.362864		KPC	TPC	TPAC		KC	KPC	TP	TPC	TPAC
			410.17	573.23	802.99		68.0302	117.37	165.403	210.822	361.185
0.251739	2.3743		454.42	723.64	857.95		78.6897	200.234	221.298	220.498	447.113
							128.209	199.753	333.108	340.319	179.37
0.0997873	0.00380602						125.071	238.811	442.595	406.767	174.532
								302.512	317.331
0.0480274	0.0510304
0.000471649	1.23756
0.00659231	0.780516
0.430773	0.433018
	0.931418
	0.361608
	0.267479
	0.579347
	0.5462
	0.125869
Fig S6A					Fig S6B
	TPAC vs. KPC	TPC vs. KPC				TPAC vs. KPC	TPC vs. KPC
Cxcl15	5.86	3.89623			Fos	2.05	0.75104
Sfrp2	3.85	5.24102			Npy	1.93	1.71058
Dcn	3.73	4.02738
Ccdc80	2.05	4.42366
Fig S6D
Co	DRGs	T3M4	D+C	T3M4	SU86.86.	D+C	SU86.86.	DLD1	DLD1
22.7368	67.1179	8.10042	55.3144	501.015	73.6979	107.667	156.364		79.1291
10.9333	94.502	6.684	143.605	535.481	74.185	103.937	171.728	50.0336	76.1381
14.7104	65.0975	12.3497	64.1532	510.457	69.0628	111.553	194.486	65.9329	74.4615
	83.5515			382.507	116.523			63.6267
	76.9011				116.811
	91.8858
	59.2647
	57.4875
	59.2438
Fig S6E									Fig S6H																				Fig S6J
0 min	15 min	25 min		0 min	15 min	25 min			0 min	5mins	15 mins	25mins		0 min	5mins	15 mins	25mins		0 min	5mins	15 mins	25mins		0 min	5mins	15 mins	25mins		0min	5min	15min	25min		0min	5min	15min	25min		0min	5min	15min	25min		0min	5min	15min	25min
1	1.23361	1.58411		1	1.2572	1.68788			1	1.82733	1.53237	1.85395		1	1.21453	1.32911	1.48909		1	1.50674	1.8152	2.21892		1	1.09184	1.10367	1.50383		1	0.533583	0.282514	0.096087		1	1.02076	0.545952	0.23153		1	1.02535	0.980364	0.84204		1	0.794122	0.763766	0.518364
1	1.3476	1.41396		1	1.48782	2.32384			1	1.87701	1.59946	2.17539		1	2.23018	2.97456	3.12584		1	1.5778	1.45781	2.03038		1	2.28525	2.70406	2.78353		1	0.758629	0.890625	0.641258		1	0.641692	0.564205	0.294081		1	0.867578	0.976374	0.652557		1	0.822074	0.698103	0.502545
1	1.29695	1.31314		1	1.3728	2.57581			1	2.7262	3.40087	3.59693		1	1.72235	2.15184	2.43191		1	1.0482	1.73038	2.09027		1	1.10605	0.906105	1.86331		1	0.742762	0.727568	0.517891		1	0.834208	0.584974	0.300922		1	0.757461	0.771792	0.380994		1	0.92258	0.829922	0.449686
Fig S7E
TPAC	KPC
6.00016	0.812252
5.09824	0.792784
2.20381	0.572362
Fig S8C
TPAC			KPC					TPAC			KPC				TPAC			KPC					TPAC			KPC
2.41	0.31	1.45	2.43	2.76	1.44			2.95	0.2	0.19	3.71	3.88	1.56		7.2	1.59	24.2	80	73.8	57.6			6.33	7.22	5.9	4.35	11.1	3.31
Fig S8D
Cd31+Cd45-	1.1487	1.11342
Cd326+Cd31-	1.66056	1.33484	0.920188
Gr1+Cd11b+Cd45+	1.44393	1.38992
Gr1medCd11b+Cd45+	1.436	1.06437
Fig S9E
TPAC	KPC	WT
0.718533	0.690136	1.29313
0.703049	0.412557	0.600326
0.457138	0.848199	1.29934
Fig S10 B			Fig S10 C
			T1	T2	T3	T4		G1	G2	G3
low pPax	high pPax		6	3	78	13		9	63	25
63.2	84		11	6	55	28		0	76	24
74.4	79.3
68.8	66.6
68.7	76
74.4	41
75	83.8
60	58
56	61.3
63.3	74.2
65.7	61
44.3	76.8
78.5	54.2
67.1	70.7
66	56
54.9	64.1
61	50
74.5	70.5
64.1	44.2
59.8
58
75.8
65
65.3
57.9
63.6
68.6
63.8
73.5
65
68.5
70.2
76.2
76.2
Fig S12 B
0	1ug/mL	5ug/mL	10ug/mL		0	1ug/mL	5ug/mL	10ug/mL		0	1ug/mL	5ug/mL	10ug/mL		0	1ug/mL	5ug/mL	10ug/mL		0	1ug/mL	5ug/mL	10ug/mL		0	1ug/mL	5ug/mL	10ug/mL
1	0.832106	0.525351	0.321157		1	0.848158	0.636863	0.324956		1	0.952128	0.601317	0.442037		1	0.720439	0.724413	0.587829		1	0.76241	0.697065	0.728135		1	0.887914	0.857171	0.696193
1	0.828168	0.602701	0.455791		1	0.873937	0.644783	0.400967		1	0.876982	0.630585	0.384979		1	0.776944	0.672742	0.544977		1	0.772021	0.737444	0.735173		1	0.995964	0.909829	0.776349
1	1.01049	0.84816	0.802249		1	0.640501	0.236283	0.199983		1	1.01051	0.711355	0.520272		1	0.572203	0.605583	0.528311		1	0.889571	0.831902	0.840831		1	0.733507	0.819002	0.752609
Fig S12 C											Fig S12 D
0	0.0004 nM	0.004 nM	0.04 nM		0	0.0004 nM	0.004 nM	0.04 nM			MF	BF	MF	BF		MF	BF	MF	BF		MF	BF	MF	BF
1	1.011	0.064	0.047		1	0.65492	0.019	0.014			0.264286	0.0605	0.185216	0.0515245		0.065	0.03	0.05	0.023		46.8743	15.4175	32.96	11.68
1	0.732019	0.0412577	0.00383711		1	0.739437	0.0206551	0.0264052			0.237892	0.080235		0.068624		0.07	0.04	0.04	0.035		44.0127	18.4513	35.8443	8.354
1	0.971509	0.0526289	0.0254186		1	0.607178	0.0198276	0.0202026					0.16727			0.08	0.03	0.057	0.03
Fig S13 A			Fig S13 B
6B345TTQ	Control		DMSO
0.36	0.5		22.3	21.9	22.4	20.8	20.9	19.9	29.9	23.3	26.4	29	20.7	21.7	22.1	21.9	23.8	18.6	22.2	29.9	29.4	29.7
0.39	0.32		23	22.4	21.4	20.5	22.3	21.3	29	23.7	26.8	29.1	21	21.6	22	21.8	22.4	19	22.9	29	28.9	30
0.88	0.54		23.4	21.7	20.5	22.7	20.8	22.1	29.5	23.1	26.7	28.8	22	22.6	22.4	23	21.9	24.6	17.2	29.5	29	30
0.41	0.45		21.2	23.3	20.7	23.3	21	21.9	29.3	24.3	26.3	29	22.2	22.8	22	22	22.9	16	21.5	29.3	30.4	30.3
0.43	0.52		23.1	21.1	23.3	20.3	20.9	21.6	29.2	24.6	26.6	28.8	22.4	22.7	22.2	22.8	21.5	22	16.7	29.2	30	30.6
Fig S13C
DMSO	6B345TTQ
0.1763	0.1388
0.168	0.1225
0.1659	0.1375
0.1625	0.1479
Fig S14A			Fig S14B
Ctrl	CCR4 inhibition		Ctrl	CCR4 inhibition
1.55	1.05		8.12	1.86
0.59	0.63		7.19	2.85
1.19	0.36		6.48	2.96
Fig S14 C
	baseMean	log2FoldChange	lfcSE	stat	pvalue
TGFA	2228.92	0.428992	0.206837	2.07406	0.038074
PXN	7634.8	-0.0756677	0.0999024	-0.757416	0.448801
CCL2	1964.94	0.144067	0.282035	0.510813	0.609482
CCR4	177.593	0.084314	0.352332	0.239302	0.810871
